# Supplementary material for: Volumetric Changes at Pontic Sites After Connective Tissue Grafting: A Systematic Review
Source: J Clin Med. 2026 May 16;15(10):3842. doi: 10.3390/jcm15103842 (PMC13207660; doi:10.3390/jcm15103842)
Supplement: Supplementary file 1 [file jcm-15-03842-s001.zip]

Archive with 1 entries (1 files):
- jcm-4252371-supplementary.pdf
